# Supplementary material for: Widespread Use of Non-productive Alternative Splice Sites in Saccharomyces cerevisiae
Source: PLoS Genet. 2014 Apr 10;10(4):e1004249. doi: 10.1371/journal.pgen.1004249 (PMC3983031; doi:10.1371/journal.pgen.1004249)
Supplement: Table S1 — Statistics of RNA-Seq analysis sequence alignments. (XLSX) [file pgen.1004249.s014.xlsx]

## Sheet: Sheet1
	WT	upf1D	upf2D	upf3Δ
Total Sequences	17169945	14803384	15256510	14447952
Mapped	10530129	11782000	12245672	11476145
Low Quality	414	8226	8550	4941
Mapped to 2 positions	40566	41883	43421	41154
Repetitive	1759898	1633780	1782780	1636319
Did not match	4838938	1337495	1176087	1289393
	WT	upf1D	upf2D	upf3Δ
Total Sequences	1	1	1	1
Mapped	0.6133	0.7959	0.8027	0.7943
Low Quality	0	0.0006	0.0006	0.0003
Mapped to 2 positions	0.0024	0.0028	0.0028	0.0028
Repetitive	0.1025	0.1104	0.1169	0.1133
Did not match	0.2818	0.0904	0.0771	0.0892
