# Supplementary material for: Widespread Use of Non-productive Alternative Splice Sites in Saccharomyces cerevisiae
Source: PLoS Genet. 2014 Apr 10;10(4):e1004249. doi: 10.1371/journal.pgen.1004249 (PMC3983031; doi:10.1371/journal.pgen.1004249)
Supplement: Table S2 — Number of alternative splicing events detected in wild-type and NMD-deficient strains. (XLSX) [file pgen.1004249.s015.xlsx]

## Sheet: Sheet1
	Normalized Counts
	Alternative Splicing	PTC-generating	non-PTC-generating
Wildtype	253	206	47
upf1D	422	328	94
upf2D	436	350	86
upf3D	480	368	112
	p-values (vs wildtype)
	Alternative Splicing	PTC-generating	non-PTC-generating
upf1D	<1.0E-308	1.89e-15	5.15e-10
upf2D	<1.0E-308	<1.0E-308	1.16e-07
upf3D	<1.0E-308	<1.0E-308	2.22e-16
