# Supplementary material for: Widespread Use of Non-productive Alternative Splice Sites in Saccharomyces cerevisiae
Source: PLoS Genet. 2014 Apr 10;10(4):e1004249. doi: 10.1371/journal.pgen.1004249 (PMC3983031; doi:10.1371/journal.pgen.1004249)
Supplement: Table S3 — Mapping of RNA-Seq reads in wild-type and NMD-deficient strains in various genomic elements and in intron-containing genes. (XLSX) [file pgen.1004249.s016.xlsx]

## Sheet: Sheet1
	WT	upf1D	upf2D	upf3Δ
Total Mapped	10530129	11782000	12245672	11476145
Mapped to intronless genes	8934033	9813692	10225911	9579339
Mapped outside of genes	516683	767386	759116	739233
Mapped only to exon of ICGs	1042627	1131395	1189492	1090340
Mapped to exon-intron junction of ICG	28972	36055	37142	34861
Mapped to only intron of ICG	7814	33472	34011	32372
	WT	upf1D	upf2D	upf3Δ
Total Mapped	1	1	1	1
Mapped to intronless genes	0.8532	0.8329	0.8351	0.8347
Mapped outside of genes	0.0491	0.0651	0.062	0.0644
Mapped only to exon of ICGs	0.099	0.096	0.0971	0.095
Mapped to exon-intron junction of ICG	0.0028	0.0031	0.003	0.003
Mapped to only intron of ICG	0.0007	0.0028	0.0028	0.0028
