# Supplementary material for: Widespread Use of Non-productive Alternative Splice Sites in Saccharomyces cerevisiae
Source: PLoS Genet. 2014 Apr 10;10(4):e1004249. doi: 10.1371/journal.pgen.1004249 (PMC3983031; doi:10.1371/journal.pgen.1004249)
Supplement: Table S4 — List of intron-containing genes for which no alternative splicing events were detected. Shown is the list of intron-containing genes for which no alternative splicing junctions were detected in any of the strains sequenced. The adjusted number of reads obtained from each strain (RPKM) and the sequence of the 5′- and 3′-splice sites is shown for each of these genes. (XLSX) [file pgen.1004249.s017.xlsx]

## Sheet: Sheet1
Gene	wild-type RPKM	upf1D RPKM	upf2D RPKM	upf3D RPKM	5' SS	3'SS
YBL091C-A	43.1662	42.7591	44.2333	42.5784	GTATGT	CAG
YBL059W	15.0117	18.5209	20.7662	17.9664	GTATGC	TAG
YBR090C	56.6191	66.9341	69.2684	61.6337	GTATGT	TAG
YBR186W	2.3531	12.5685	11.5627	11.5155	GTATGT	TAG
YBR219C	44.2678	39.7853	43.3827	43.7956	GTACGT	TAG
YBR230C	157.104	150.889	119.367	138.344	GTATGT	CAG
YCL005W-A_1	139.462	112.633	127.885	117.005	GTATGT	TAG
YCL005W-A_2	238.208	190.472	195.278	193.217	GTATGT	CAG
YCR028C-A	192.026	174.535	183.939	175.342	GTATGT	CAG
YCR097W_2	32.5284	28.8771	22.5273	24.6388	GTATGT	TAG
YDL219W	37.525	59.7687	54.8015	54.6291	GTATGT	CAG
YDL189W	48.8606	48.2341	44.674	49.5196	GTATGT	AAG
YDL137W	325.318	311.935	286.304	284.946	GTATGT	TAG
YDL125C	345.221	438.611	440.15	437.513	GTATGT	CAG
YDL082W	784.099	750.438	772.518	725.999	GTATGT	CAG
YDL079C	7.3778	31.8987	33.0225	32.0545	GTATGT	TAG
YDL064W	78.537	79.3243	78.0436	74.0851	GTAAGT	CAG
YDR059C	27.4062	30.1905	22.2879	25.9268	GTATGT	AAG
YDR099W	306.094	301.987	281.078	287.312	GTATGT	CAG
YDR305C	22.5071	29.9789	28.4691	27.9799	GTATGC	CAG
YDR318W	12.0959	33.5054	32.6056	30.0691	GTATGT	CAG
YDR367W	55.1827	56.5835	55.7898	55.9981	GTATGT	TAG
YDR381W	250.313	205.645	227.717	212.021	GTATGT	TAG
YDR381C-A	28.0768	33.4581	27.2205	28.5406	GTATGT	CAG
YDR535C	2.6537	8.3012	6.1939	6.7831	GTACGT	CAG
YER003C	165.417	136.656	134.836	134.962	GTATGT	TAG
YER007C-A	104.358	108.348	117.108	115.225	GTATGT	TAG
YER014C-A	32.0663	26.6383	27.0437	25.8394	GTCAGT	CAG
YER044C-A	1.8575	4.8421	5.1912	4.332	GTACGT	CAG
YER131W	1425.28	1438.64	1436.56	1392.5	GTATGT	TAG
YER179W	4.6302	9.3743	10.3194	8.5837	GTATGT	TAG
YFL039C	1542.35	1273.05	1311.22	1227.65	GTATGT	TAG
YFL034C-B	40.1186	37.6241	38.4679	39.7362	GTATGT	CAG
YFL031W	309.002	263.267	317.421	300.909	CCGTGA	CCG
YFR045W	21.0354	19.9867	17.5616	19.5825	GTAAGT	CAG
YGL251C	4.0235	16.8369	15.787	17.7991	GTAGTA	TAG
YGL187C	126.423	96.0151	96.1224	85.1404	GTATGT	TAG
YGL183C	0.71944	1.5432	1.2373	1.0562	GTATGT	TAG
YGL033W	0.86727	0.51674	0.74577	0.39789	GTTAAG	CAG
YGR029W	59.3118	75.4943	81.6615	80.5638	GTATGT	TAG
YGR183C	119.534	149.06	128.383	127.454	GTATGT	TAG
YGR225W	1.3856	2.0481	2.4288	2.1026	GTACGT	CAG
YHR012W	170.916	150.356	150.626	154.876	GTATGT	TAG
YHR039C-A	497.124	464.723	399.313	423.058	GTATGT	TAG
YHR041C	73.6621	68.3829	71.857	78.0519	GTATGT	TAG
YHR079C-A	3.4408	4.6128	0.59175	5.6829	GTATGT	AAG
YHR123W	60.3225	68.2755	71.801	78.468	GTATGT	TAG
YHR141C	1449.33	1309.62	1292.34	1288.06	GTATGT	CAG
YHR218W	42.1895	43.2339	41.687	49.0508	GCATGT	CAG
YIL148W	2068.88	1794.66	1853.32	1870.41	GTATGC	CAG
YIL111W	108.086	103.302	96.7044	84.8442	GCATGT	CAG
YIL073C	5.7732	17.1606	16.8176	16.5168	GTATAT	AAG
YIL004C	75.0427	70.2348	74.8088	64.5913	GTATGA	TAG
YJL189W	3289.1	3190.98	3107.32	3230.78	GTATGT	TAG
YJL041W	64.8471	63.3474	60.4533	60.9467	GTATGT	TAG
YJL031C	29.725	38.6424	34.6066	34.4476	GTATGT	CAG
YJL024C	34.0902	57.3089	61.6998	54.0698	GTATGT	TAG
YJR079W	23.3097	20.833	20.2916	24.0288	GCATGT	TAG
YJR094W-A	1057.22	1008.16	1000.43	1063.76	GTATGC	CAG
YJR112W-A	71.0803	107.766	117.79	116.975	GTATGT	AGG
YKL006C-A	172.811	201.506	188.044	208.952	GTATGT	CAG
YKR005C	4.333	6.6158	7.2968	8.0621	GTATGT	AAG
YLL050C	539.237	548.742	507.738	523.025	GTATGC	TAG
YLR054C	44.9286	50.0276	38.334	42.6272	GTATGG	CAG
YLR078C	80.6239	87.0693	99.6604	99.1112	GTATGT	TAG
YLR128W	21.4552	29.9683	27.6238	27.7548	GTATGT	TAG
YLR199C	68.5672	61.7924	62.106	57.1478	GTATGT	AAG
YLR202C	20.6194	22.5815	18.7297	21.8509	GTATGA	CAG
YLR211C	7.9487	16.327	17.5075	18.6814	GTAAGT	TAG
YLR275W	15.3998	21.9197	26.2396	22.7656	GTATGT	CAG
YLR333C	712.801	647.049	703.25	661.218	GTATGT	CAG
YLR445W	2.1773	1.4969	1.7283	1.6905	GTAAGT	CAG
YML085C	192.758	143.922	152.325	147.887	GTATGT	CAG
YML067C	104.65	110.442	113.74	115.854	GTATGT	CAG
YML036W	53.0485	74.6156	64.4617	66.3903	GTATGT	TAG
YML025C	194.123	143.036	202.209	161.928	GTACGT	TAG
YML024W	1570.05	1247.52	1282.94	1275.05	GTATGT	TAG
YML017W	45.6709	43.3902	41.0141	46.6492	GTATGT	CAG
YMR194C-B	53.0438	55.0542	72.8332	60.8391	GTTTGT	TAG
YMR242C	1521.65	1459.23	1486.11	1382.11	GTGAGT	CAG
YMR292W	51.9236	44.7783	44.062	42.4193	GTATGT	TAG
YNL312W	67.0074	56.377	62.3886	61.5897	GTATGT	CAG
YNL138W-A	57.4211	88.165	84.8267	80.7202	GTATGT	CAG
YNL130C	98.9828	103.904	100.522	103.724	GTATGT	TAG
YNL066W	222.406	204.3	221.03	208.446	GTATGT	TAG
YNL050C	130.008	116.09	108.581	107.287	GTATGC	CAG
YNL044W	131.628	127.553	135.795	136.86	GTAAGT	TAG
YNR053C	61.1654	76.5097	75.5131	62.684	GTATGT	TAG
YOL047C	257.764	240.202	278.839	246.685	GTATGT	AAG
snR17A	7.9851	6.1171	9.0735	7.5885	GTATGT	CAG
YOR318C	609.828	488.726	437.93	479.54	GTATGA	CAG
YPL241C	13.2975	31.1314	27.3217	29.1537	GTATGT	TAG
YPL230W	39.6883	33.2677	29.0671	36.9275	GTATGT	AAG
snR17B	13.4439	19.9406	21.1533	19.6846	GTATGT	CAG
YPR010C-A	355.145	194.554	387.426	222.021	GTATGT	TAG
YPR153W	48.0441	82.4674	81.4685	70.4514	GTATGT	CAG
