# Supplementary material for: Widespread Use of Non-productive Alternative Splice Sites in Saccharomyces cerevisiae
Source: PLoS Genet. 2014 Apr 10;10(4):e1004249. doi: 10.1371/journal.pgen.1004249 (PMC3983031; doi:10.1371/journal.pgen.1004249)
Supplement: Table S5 — List of intron-containing genes for which alternative splicing events were detected. Shown is the list of intron-containing genes for which alternative splicing junctions were detected in at least one of the strains sequenced. Shown is the number of splice junction sequences counts for the normal (blue) and alternative (green) splicing events. For the alternative splicing events, the 5′ and/or 3′ splice sites which differ from the normal splice sites are marked by an asterisk. The position of these splice sites on each chromosome is also indicated. The adjusted number of reads obtained from each strain (RPKM) and the sequence of the normal and alternative 5′- and 3′-splice sites is shown for each of these genes. (XLSX) [file pgen.1004249.s018.xlsx]

## Sheet: Sheet1
Gene	5' Splice Site	3' Splice Site	Chromosome	5' SS Coordinate	3' SS Coordinate	Wildtype Reads	upf1Δ Reads	upf2Δ Reads	upf3Δ Reads	Wildtype RPKM	upf1Δ RPKM	upf2Δ RPKM	upf3Δ RPKM
YAL030W	GTAAGT	TAG	I	87389	87501	69	81	73	96	121.524	113.167	95.7331	106.337
	GTAAGT	*CAT	I	87389	87449	0	0	1	1
	*TGTACA	TAG	I	87352	87501	0	0	0	1
	GTAAGT	*TTG	I	87389	87454	0	0	0	1
YAL003W	GTATGT	TAG	I	142256	142621	1672	1963	1429	1714	1967.06	1884.75	1964.87	1888.4
	*AGGGTA	TAG	I	142253	142621	0	0	1	0
YAL001C	GTATGT	AAG	I	151093	151011	2	5	5	5	17.7225	23.8323	22.5314	23.4167
	GTATGT	*AGC	I	151093	150993	0	0	1	4
	*GGAAGT	*AGC	I	151097	150993	0	0	0	1
YBL111C	GCATGT	CAG	II	4210	4119	0	0	0	0	0.61604	3.2612	2.8932	4.3482
	*GTAAGT	CAG	II	4985	4119	1	0	0	0
	*GTAAGT	*TAC	II	4985	4129	0	0	0	1
YBL092W	GTATGT	TAG	II	45642	45974	349	461	354	358	2899.71	2805.2	2655.77	2624.98
	*AGATTC	*CAT	II	46107	46234	1	0	1	1
	*GGTACA	TAG	II	45807	45974	0	0	1	0
YBL087C	GTATGT	TAG	II	60688	60192	1102	886	1000	830	1230.19	1013.58	1106.97	1026.07
	GTATGT	*AGT	II	60688	60147	0	1	0	1
	GTATGT	*AGG	II	60688	60187	0	1	3	2
	GTATGT	*GGA	II	60688	60330	0	1	0	0
	GTATGT	*AGA	II	60688	60206	0	0	2	2
YBL072C	GTATGT	CAG	II	89433	89133	17	17	15	10	702.59	574.091	542.313	556.679
	*CAACCA	*ACC	II	89025	89018	1	0	0	0
	*ATGAAT	*TGA	II	88856	88837	0	0	1	0
	*CAGAAA	*ACC	II	89056	89018	1	0	0	0
YBL059C-A	GTAAGT	TAG	II	110502	110425	22	25	28	15	31.3674	36.2649	36.129	32.7425
	GTAAGT	*AGA	II	110502	110223	0	0	1	0
	GTAAGT	*AGA	II	110502	110250	0	0	0	1
YBL050W	GTATGT	AAG	II	125158	125273	48	49	41	46	79.8402	90.8619	79.1531	83.7668
	GTATGT	*CGG	II	125158	125247	0	1	0	0
	GTATGT	*TAG	II	125158	125320	0	3	0	2
YBL040C	GTATGT	CAG	II	142844	142755	66	55	68	62	83.3107	86.2898	79.8056	91.4941
	GTATGT	*AGA	II	142844	142758	0	4	4	3
YBL027W	GTATGT	CAG	II	168428	168811	20	7	11	8	1707.21	1660.58	1684.23	1553.64
	*GATTAC	*AAG	II	169102	169120	0	1	0	0
	*AGTTGG	CAG	II	168557	168811	0	0	0	1
YBL026W	GTATGT	CAG	II	170680	170807	69	77	58	70	83.0949	98.137	80.8109	91.3731
	GTATGT	*AAG	II	170680	170760	3	7	2	2
	GTATGT	*CAG	II	170680	170847	0	1	0	1
	GTATGT	*TAG	II	170680	170874	0	1	0	0
YBL018C	GTATGT	TAG	II	186425	186358	30	44	75	71	44.8842	52.7831	58.5038	66.5451
	GTATGT	*AGT	II	186425	186270	1	1	1	1
YBR048W	GTATGA	CAG	II	332874	333384	960	1107	839	984	1809.99	1631.91	1489.5	1695.57
	*AAAGGT	CAG	II	332870	333384	1	1	0	0
	*AATAGT	*CAA	II	333315	333387	0	0	1	0
	*AGTAGG	CAG	II	333318	333384	0	0	0	1
	*AAAAGG	*CAT	II	332869	333380	0	1	0	0
YBR062C	GTATGT	TAG	II	366577	366503	5	5	6	4	51.2429	70.6512	63.1636	62.7453
	*GTAGGA	*AGA	II	366454	366166	0	0	1	0
	GTATGT	*AGA	II	366577	366507	0	0	0	1
YBR078W	GTATGT	CAG	II	393176	393505	484	447	465	519	749.061	648.599	691.83	682.049
	GTATGT	*AAG	II	393176	393502	5	6	4	6
YBR082C	GTATGT	TAG	II	407111	407024	431	451	428	436	636.291	556.531	525.045	542.122
	GTATGT	*AGG	II	407111	406764	1	0	0	0
	GTATGT	*ATG	II	407111	407036	0	0	1	1
	GTATGT	*TGA	II	407111	407029	0	0	1	0
YBR084C-A	GTATGT	CAG	II	415248	414750	25	23	22	22	1204.23	1212.38	1253.86	1198.52
	GTATGT	*GGC	II	415248	414747	1	0	0	0
YBR089C-A	GTATGT	TAG	II	426862	426513	12	2	5	2	132.429	155.475	163.573	151.358
	*GTAAGT	TAG	II	426619	426513	3	1	0	1
	*GCATGC	TAG	II	426632	426513	0	0	1	0
YBR111W-A	GTATGA	TAG	II	462204	462283	47	50	16	44	36.3026	51.0192	35.0624	45.379
	GTATGA	*TAG	II	462204	462493	0	1	0	1
	GTATGA	*CAG	II	462204	462263	0	1	1	0
YBR119W	GTATGT	CAG	II	479340	479428	15	16	16	17	24.9854	35.2937	33.5932	36.9143
	*GGAAAA	*CAA	II	480005	480026	0	0	0	1
YBR181C	GTATGT	CAG	II	592758	592414	125	112	174	135	599.445	560.941	549.119	548.193
	*GTTGAC	*TGG	II	592185	591885	1	0	0	0
	*AGATTG	*AGA	II	592019	591889	0	1	0	0
YBR189W	GTACGT	TAG	II	604510	604922	335	319	185	245	1869.76	1657.52	1721.14	1566.99
	*TTTTAA	*TTG	II	605295	605318	0	0	1	0
	*AGTATT	TAG	II	604774	604922	0	0	0	1
YBR191W	GTATGT	CAG	II	606276	606663	370	387	523	363	2344.25	2375.63	2094.12	2302.91
	*TGTAAG	CAG	II	606479	606663	0	0	1	0
YBR215W	GTATGT	TAG	II	653364	653447	5	12	12	7	16.0299	18.9817	18.8717	19.534
	GTATGT	*TAG	II	653364	653973	0	1	0	0
	GTATGT	*AAG	II	653364	653564	0	0	1	0
	GTATGT	*TAG	II	653364	653478	0	0	1	0
	GTATGT	*CAG	II	653364	653519	0	0	1	0
YBR255C-A	GTATGT	TAG	II	727001	726915	7	10	16	13	26.4229	32.2666	27.6704	33.6067
	GTATGT	*AGA	II	727001	726822	1	2	0	0
YCL012C	GTATGT	TAG	III	101695	101636	30	27	34	26	32.8276	36.2553	29.0352	35.5004
	GTATGT	*AGA	III	101695	101607	0	0	2	5
YCL002C	GTATGC	TAG	III	111627	111559	10	7	14	2	26.1281	46.9284	44.0713	44.1449
	GTATGC	*AGA	III	111627	111580	1	2	4	1
YCR031C	GTATGT	TAG	III	178204	177905	570	439	869	407	2909.53	2405.21	2666.82	2563.18
	*GTTTGA	*AGA	III	177579	177507	1	0	0	0
	*GTCGGT	*TGC	III	177685	177679	0	0	1	0
	*GTATAT	TAG	III	178026	177905	1	0	0	0
YCR097W	GTATGT	CAG	III	293937	293990	22	33	15	24	33.556	32.7348	24.3287	28.1737
	GTATGT	*AAG	III	293937	294004	0	1	3	1
	GTATGT	*AAG	III	293937	294018	0	1	0	0
YDL191W	GTATGT	TAG	IV	117668	118158	68	78	105	105	589.676	610.961	558.808	541.787
	*AGTATA	TAG	IV	117831	118158	0	0	0	1
YDL136W	GTATGT	TAG	IV	217603	218007	50	53	68	53	344.283	353.062	317.873	326.705
	*TGTTTG	TAG	IV	217816	218007	0	1	0	0
YDL130W	GTATGT	TAG	IV	230020	230320	2228	1859	2509	2102	2204.62	1834.73	1926.55	1869.79
	*TGTACA	*TCT	IV	230023	230324	5	1	2	3
	GTATGT	*TAG	IV	230020	230183	0	0	0	1
	GTATGT	*ACG	IV	230020	230273	0	1	1	0
	*CGTATT	TAG	IV	230201	230320	0	0	1	0
	GTATGT	*ACG	IV	230020	230280	0	0	0	1
YDL115C	GTATGT	CAG	IV	255039	254977	11	8	10	10	27.363	86.5536	84.199	79.0964
	GTATGT	*AGA	IV	255039	254957	0	5	5	8
	GTATGT	*AGT	IV	255039	254955	0	1	0	0
YDL108W	GTATGT	CAG	IV	267726	267806	10	4	4	6	27.737	49.8561	45.2197	46.6435
	GTATGT	*ATG	IV	267726	267795	0	0	1	0
YDL083C	GTATGT	CAG	IV	307760	307336	396	371	513	376	1512.2	1513.8	1590.32	1458.34
	GTATGT	*CGA	IV	307760	307365	0	0	2	0
	GTATGT	*AGA	IV	307760	307320	0	0	0	1
	*GTCTGC	CAG	IV	307782	307336	0	0	0	1
YDL075W	GTATGT	TAG	IV	322283	322703	2419	2803	2685	2449	2300.56	2149.68	2129.41	2054.35
	*AGAGTA	TAG	IV	322280	322703	0	1	0	0
	GTATGT	*TAA	IV	322283	322700	0	0	1	0
YDL061C	GTATGT	TAG	IV	341214	340813	15	5	15	13	1954.32	1941.46	1918.38	2041.77
	*CTAAAA	*AAC	IV	341124	341118	0	1	0	0
YDL029W	GTATGT	TAG	IV	399360	399482	64	71	57	75	211.977	195.588	190.127	182.425
	GTATGT	*CAG	IV	399360	399493	0	1	1	0
YDL012C	GTACGT	CAG	IV	431465	431387	71	91	82	103	134.828	152.461	159.29	157.062
	GTACGT	*ATC	IV	431465	431400	0	0	0	1
YDR005C	GTATGT	TAG	IV	458090	458018	20	51	46	47	24.5408	53.0827	45.4362	49.5832
	GTATGT	*AGT	IV	458090	457715	0	1	0	0
	*TGGGAG	*CAA	IV	457158	457115	0	0	1	0
	GTATGT	*TGA	IV	458090	458038	0	1	0	0
	GTATGT	*AGA	IV	458090	458001	0	0	1	0
	GTATGT	*AGT	IV	458090	457475	0	1	0	0
YDR025W	GTATGA	TAG	IV	491558	491896	890	1015	1025	850	1936.01	1722.73	1786.67	1780.86
	*AAAGGT	TAG	IV	491554	491896	1	0	1	1
	*AGCATG	TAG	IV	491686	491896	1	1	2	2
	*CGTCTC	*ATT	IV	492076	492103	1	0	0	0
	*AAAGGT	*TTT	IV	491554	491893	0	0	1	0
	*GGTATC	TAG	IV	491667	491896	1	0	0	0
	*CCGGTA	*GAC	IV	492066	492161	1	0	0	0
YDR064W	GTATGT	CAG	IV	579478	580016	955	912	829	844	2142.56	2247.15	2095.44	2193.34
	*TGTATG	CAG	IV	579893	580016	1	0	2	1
	GTATGT	*CAG	IV	579478	580065	0	1	0	0
	*GGAAAG	*GAC	IV	580301	580325	0	0	1	0
	*CGTATG	CAG	IV	579463	580016	0	0	1	0
	GTATGT	*AAG	IV	579478	580023	0	0	0	1
	*GCACAG	*TTC	IV	579468	580030	0	0	0	1
YDR092W	GTATGT	TAG	IV	629904	630171	34	50	49	44	107.915	117.76	119.134	126.368
	GTATGT	*CAG	IV	629904	630054	0	0	0	1
YDR129C	GTATGT	TAG	IV	715351	715248	53	57	55	52	211.691	196.722	187.199	195.957
	GTATGT	*AGA	IV	715351	715191	0	3	4	3
	*GTATGC	*AGA	IV	715347	715191	0	0	1	0
	*GTATGC	TAG	IV	715347	715248	0	1	0	1
YDR139C	GTATGT	TAG	IV	733768	733703	43	71	100	98	93.3423	121.147	116.909	124.748
	GTATGT	*AGT	IV	733768	733685	0	0	2	1
YDR397C	GTATGT	TAG	IV	1266849	1266765	90	83	50	80	96.0423	94.1134	88.6981	91.6818
	*GTTGTT	TAG	IV	1266833	1266765	0	0	1	0
YDR424C	GTATGT	TAG	IV	1319685	1319613	23	14	16	24	74.1998	75.8219	67.9424	76.2161
	GTATGT	*AGA	IV	1319685	1319621	0	0	2	0
YDR424C	GTATGT	CAG	IV	1319804	1319716	5	2	6	2	72.2162	76.3641	68.2408	74.273
	GTATGT	*AGA	IV	1319804	1319612	0	0	1	1
	GTATGT	*AGA	IV	1319804	1319742	0	0	0	1
YDR447C	GTACGT	TAG	IV	1355538	1355232	141	152	136	142	894.202	990.831	971.196	955.966
	GTACGT	*GGT	IV	1355538	1355229	1	0	0	0
	GTACGT	*AGA	IV	1355538	1355226	0	2	1	2
	GTACGT	*AGA	IV	1355538	1355102	0	0	0	1
YDR450W	GTATGT	CAG	IV	1359963	1360397	1860	1240	1815	1333	1914.6	1748.89	1850.81	1721.8
	GTATGT	*AAG	IV	1359963	1360366	1	6	2	3
	GTATGT	*CGG	IV	1359963	1360371	1	0	0	1
YDR471W	GTACGT	TAG	IV	1401794	1402177	289	175	304	220	947.114	948.703	1032.79	1007.91
	*CGGTAT	*CCA	IV	1402278	1402309	1	0	0	0
	*AGTTGG	TAG	IV	1401789	1402177	0	2	3	3
	*AGCAGG	TAG	IV	1401780	1402177	0	1	1	0
	GTACGT	*AAG	IV	1401794	1402494	0	0	1	0
	*GGTAAA	TAG	IV	1401784	1402177	0	0	1	0
YDR500C	GTATGT	CAG	IV	1450834	1450453	25	52	68	39	1535.1	1473.4	1491.01	1425.53
	*GTAAGA	CAG	IV	1450563	1450453	0	0	0	1
YEL076C-A	GTATGT	TAG	V	4596	4325	0	0	0	0	0.43763	0.65188	1.5053	1.0708
	GTATGT	*AGT	V	4596	4384	1	0	4	4
	GTATGT	*AGC	V	4596	4271	0	0	1	0
	GTATGT	*AGA	V	4596	4242	0	0	1	0
YEL012W	GTATGT	CAG	V	131777	131899	34	27	17	24	66.4904	54.2581	49.4692	54.2453
	GTATGT	*AAG	V	131777	131880	3	2	0	4
YEL003W	GTATGC	TAG	V	148194	148281	7	19	27	17	71.2242	88.9169	91.8692	78.8385
	*ACGGTA	TAG	V	148191	148281	0	0	0	1
YER056C-A	GTATGT	TAG	V	270141	269752	820	680	664	578	1116.75	981.167	1013.41	924.941
	GTATGT	*AGA	V	270141	269716	1	0	0	2
	GTATGT	*AGT	V	270141	269783	1	6	6	8
	GTATGT	*AGA	V	270141	269787	0	1	0	0
YER074W	GTATGT	CAG	V	306322	306787	66	78	78	77	1464.05	1301.42	1341.81	1299.8
	*AAAGAA	*GAC	V	307114	307129	1	0	0	0
	*ACTTAC	*GGT	V	307046	307083	0	0	0	1
	*AGTGCT	CAG	V	306333	306787	0	0	0	1
YER074W-A	GTATGT	CAG	V	307743	307844	67	95	90	94	49.9277	50.3731	51.3427	51.9518
	GTATGT	*AAT	V	307743	307820	1	0	0	0
	GTATGT	*TAT	V	307743	307814	0	2	2	0
	GTATGT	*CCG	V	307743	307834	0	1	0	0
YER093C-A	GTATGT	CAG	V	348267	348200	6	15	15	10	19.2684	20.0912	19.725	17.8905
	GTATGT	*AGC	V	348267	348189	0	0	1	0
YER102W	GTATGT	TAG	V	362729	363088	26	27	22	34	460.038	437.594	407.237	419.116
	*AATGAA	*TTG	V	363357	363383	0	0	1	0
	*GGTACT	TAG	V	362908	363088	0	0	0	1
YER117W	GTATGT	TAG	V	396807	397277	1453	1533	1237	1368	1634.6	1569.58	1479.77	1485.12
	GTATGT	*TTG	V	396807	397236	0	1	0	0
	*AGTATA	TAG	V	396879	397277	0	0	1	0
YER133W	GTATGT	TAG	V	432668	433192	58	91	93	83	162.524	172.101	172.542	168.057
	*AGCAGT	TAG	V	433099	433192	0	0	1	0
YFL034C-A	GTACGT	CAG	VI	64914	64601	72	77	87	68	154.158	431.277	383.743	400.501
	*GTTTGT	CAG	VI	64850	64601	0	9	4	3
	GTACGT	*AGA	VI	64914	64354	0	3	0	0
	GTACGT	*AGA	VI	64914	64592	0	1	2	2
	GTACGT	*AGC	VI	64914	64348	0	0	0	1
	GTACGT	*AGC	VI	64914	64588	0	0	1	0
	*GTTTGT	*AGA	VI	64850	64592	0	1	0	0
YFR024C-A	GTATGT	AAG	VI	203369	203283	0	0	0	0	93.7269	85.6133	88.5258	87.453
	*AAGCAG	*AGT	VI	202904	202872	1	0	0	0
YFR031C-A	GTATGT	CAG	VI	221397	221258	64	59	42	66	1200.04	970.13	1084.23	1027.65
	*GTCATC	CAG	VI	221346	221258	0	0	0	1
YFR032C-A	GTACGT	CAG	VI	223754	223431	78	91	111	76	2600.4	2482.25	2330.25	2362.23
	*GCAGGT	CAG	VI	223710	223431	0	0	0	2
YGL232W	GTATGT	TAG	VII	62132	62189	35	29	23	36	43.3349	67.1197	58.0078	65.8037
	GTATGT	*AAG	VII	62132	62183	1	6	6	5
	GTATGT	*AAG	VII	62132	62196	0	5	4	1
YGL226C-A	GTACGT	AAG	VII	73131	72990	68	66	142	93	134.626	136.256	152.372	134.879
	GTACGT	*AGA	VII	73131	72985	1	1	4	4
YGL189C	GTATGT	TAG	VII	148967	148607	4	3	7	5	2810.47	2746.06	2682.25	2550.3
	*GTCTAT	*AAA	VII	148506	148502	0	1	0	0
	*GTATGC	TAG	VII	148768	148607	0	0	1	0
	*GTAAAT	TAG	VII	148712	148607	0	0	0	1
YGL178W	GTATGT	CAG	VII	167361	168000	2	3	8	6	22.0482	23.8835	24.3085	24.1823
	GTATGT	*TAG	VII	167361	167441	0	1	0	1
YGL137W	GTATGT	TAG	VII	249892	250091	38	44	49	42	137.22	149.946	146.807	158.968
	GTATGT	*TAT	VII	249892	250086	1	0	0	0
	*AACGGT	*GTG	VII	252459	252492	0	0	0	1
YGL103W	GTATGT	CAG	VII	311019	311529	1570	771	1053	846	2692.59	3187.54	3570.97	3094.92
	*GGTTGT	CAG	VII	311402	311529	1	0	0	1
	*TGTACT	CAG	VII	311231	311529	0	0	1	0
	*GGACAA	*GTG	VII	311705	311716	0	0	1	0
YGL087C	GTATGT	CAG	VII	346891	346814	24	40	34	35	69.2744	79.3399	61.1475	68.1944
	GTATGT	*AGG	VII	346891	346798	1	0	0	0
	GTATGT	*AGT	VII	346891	346744	0	0	1	0
	*CCTTTC	*TCA	VII	346641	346599	0	0	1	0
YGL076C	GTATGT	TAG	VII	365430	364970	1610	1311	1667	1310	617.913	590.786	600.561	565.516
	GTATGT	*GCT	VII	365430	364967	1	0	1	1
	GTATGT	*ATT	VII	365430	364973	0	1	0	0
	*CAACCC	*TCC	VII	364444	364426	0	1	0	0
	GTATGT	*AGA	VII	365430	364954	0	0	1	0
	*TATTAG	*ACA	VII	364639	364627	0	1	0	0
	GTATGT	*TGT	VII	365430	364994	0	1	0	0
YGL076C	GTATGT	CAG	VII	365983	365532	367	287	395	314	516.193	520.751	517.801	495.951
	*GTCTAT	CAG	VII	365967	365532	0	1	0	1
	GTATGT	*AGA	VII	365983	365514	0	0	1	0
YGL031C	GTATGT	TAG	VII	438397	437949	45	55	49	45	1113.4	1091.23	1070.54	997.584
	*GAAAGA	*AGA	VII	437661	437601	0	1	0	0
	*GCTGCT	*AGG	VII	437574	437560	0	0	1	0
YGL030W	GTCAGT	CAG	VII	439099	439328	889	777	1107	834	3792.05	3851.15	3841.43	3808.83
	*GGTAAG	*AAG	VII	439386	439484	2	4	4	3
	*AGTATA	CAG	VII	439102	439328	2	7	5	4
	*TATAAC	*TAC	VII	439104	439318	1	1	2	0
	*TATAAC	CAG	VII	439104	439328	2	1	1	3
	*AGTCTT	*TAA	VII	439420	439438	1	0	0	0
	*GGTAAG	*GAG	VII	439386	439480	0	0	0	1
	*TATAAC	*TAC	VII	439104	439299	1	0	0	0
YGR001C	GTATGT	TAG	VII	497457	497372	33	42	32	35	53.763	60.0107	57.4356	57.7325
	*CTGTAA	*ACT	VII	497703	497652	0	0	0	1
	GTATGT	*AAA	VII	497457	497375	0	0	0	1
YGR001C	GTAAGT	TAG	VII	497998	497944	30	29	16	32	51.3266	56.5835	53.6633	54.9795
	GTAAGT	*AGA	VII	497998	497908	0	1	0	0
YGR027C	GTATGT	TAG	VII	534784	534480	61	84	88	83	2089.24	1913.66	1967.28	1786.57
	*GTATCT	TAG	VII	534780	534480	2	1	2	4
YGR034W	GTATGT	TAG	VII	555835	556311	943	908	1021	954	2179.26	2180.23	2061.74	2170.26
	GTATGT	*TAG	VII	555835	556113	1	3	5	3
	GTATGT	*TAT	VII	555835	556295	0	2	1	0
	*CGTGAG	TAG	VII	556131	556311	0	0	1	0
	*AGTAGG	TAG	VII	556159	556311	0	0	0	1
	GTATGT	*TAA	VII	555835	555949	0	1	0	0
YGR118W	GTATGT	TAG	VII	727043	727362	1003	978	786	742	1377	1389.78	1367.92	1306.66
	GTATGT	*AAG	VII	727043	727634	0	0	0	1
	GTATGT	*AAG	VII	727043	727387	0	0	0	1
YGR148C	GTATGT	TAG	VII	788178	787794	69	54	59	63	777.518	833.385	798.048	774.696
	*GTACAT	TAG	VII	788015	787794	1	2	1	0
YGR214W	GTATGT	CAG	VII	920670	921124	1091	1294	1024	1193	1357.67	1209.05	1217.5	1199.95
	GTATGT	*AAG	VII	920670	921134	1	3	1	4
	*GTTCAA	*TGT	VII	920664	921119	0	0	2	0
	*CATTGG	*GGT	VII	921541	921557	0	0	0	1
	*TGTTAT	CAG	VII	920673	921124	0	1	0	0
	GTATGT	*TTT	VII	920670	921111	0	0	1	0
	GTATGT	*TAA	VII	920670	921113	0	1	0	0
	GTATGT	*GTT	VII	920670	921127	0	0	1	0
	GTATGT	*CAG	VII	920670	921161	0	0	0	1
	GTATGT	*AAG	VII	920670	921156	0	1	0	0
	*AGTACA	CAG	VII	921027	921124	0	0	0	1
YHL050C	GCATGT	CAG	VIII	2664	1900	0	0	0	0	7.3016	18.1586	17.51	18.6009
	*GCATCA	*TGC	VIII	812	773	1	0	0	0
	*ACTAGT	*CAC	VIII	1855	1810	0	0	1	0
YHL001W	GTATGT	TAG	VIII	104401	104798	0	0	0	0	317.691	310.192	336.633	315.324
	GTATGT	*TTT	VIII	104401	104802	1	0	1	1
YHR001W-A	GTAAGT	CAG	VIII	107827	107889	429	441	592	460	256.894	223.432	257.199	230.504
	*GCGGTA	CAG	VIII	107824	107889	1	0	0	0
YHR010W	GTACGT	CAG	VIII	126546	127106	54	47	37	45	1506.51	1485.01	1649.32	1501.47
	*CCAAGA	*TGC	VIII	127236	127251	1	0	0	0
	*AGTTGG	CAG	VIII	126541	127106	2	0	1	1
	*TGTATA	CAG	VIII	126630	127106	0	0	1	0
	*CGTATC	CAG	VIII	126549	127106	1	0	0	0
YHR016C	GTATGT	CAG	VIII	138396	138236	13	9	15	7	64.9303	67.0798	64.714	62.7983
	GTATGT	*CGA	VIII	138396	138251	0	1	1	3
	GTATGT	*AGG	VIII	138396	138231	0	1	1	2
	GTATGT	*AGA	VIII	138396	138148	0	0	1	0
	GTATGT	*ATT	VIII	138396	138255	0	0	0	1
YHR021C	GTATGT	CAG	VIII	148654	148112	29	36	26	29	2110.98	1944.97	1790.65	1818.68
	*GTATGC	CAG	VIII	148496	148112	0	1	3	2
	GTATGT	*AGT	VIII	148654	148104	0	0	0	1
YHR076W	GTATGT	TAG	VIII	251158	251250	18	21	23	21	33.4956	40.9572	42.4925	38.587
	GTATGT	*CAG	VIII	251158	251260	0	2	2	1
YHR077C	GTATGT	CAG	VIII	255747	255642	10	13	27	12	35.0821	48.8746	0.72422	47.8322
	GTATGT	*ATT	VIII	255747	255680	0	0	1	0
YHR097C	GTATGT	CAG	VIII	298482	298366	0	0	0	0	64.863	58.2795	60.8196	61.5738
	GTATGT	*AGA	VIII	298482	298385	0	2	1	1
YHR101C	GTATGT	TAG	VIII	315856	315777	35	29	30	27	13.2839	20.1242	19.1192	19.4503
	GTATGT	*AGT	VIII	315856	315757	0	1	0	0
YHR199C-A	GTATGT	CAG	VIII	498781	498722	216	223	220	273	111.221	175.485	161.484	191.938
	GTATGT	*AGA	VIII	498781	498709	1	10	7	10
YHR203C	GTATGT	TAG	VIII	505511	505250	7	60	88	74	1221.87	1093.23	1179.42	1161.17
	GTATGT	*AGA	VIII	505511	505245	0	1	2	3
YIL177C	GTATGT	CAG	IX	4981	4601	0	0	0	0	7.3784	12.5294	14.3763	13.5239
	GTATGT	*AGT	IX	4981	4689	1	0	4	4
	*CTAATG	*CAT	IX	2105	2016	0	1	0	1
	GTATGT	*AGC	IX	4981	4576	0	0	1	0
	GTATGT	*AGA	IX	4981	4547	0	0	1	0
	*ATGGTA	*TCA	IX	2390	2188	0	0	0	1
	*CTAATG	*CAT	IX	2069	1944	0	0	1	0
	*AGTACC	*AAG	IX	1797	1767	0	0	0	1
	*AAAGTA	*CGA	IX	2051	1960	0	0	0	1
YIL156W-B	GTAAGT	TAG	IX	47699	47760	0	0	0	0	105.66	95.1979	104.468	90.6699
	GTAAGT	*TAG	IX	47699	47764	0	0	2	0
	GTAAGT	*TGG	IX	47699	47756	0	0	0	1
YIL133C	GTACGT	CAG	IX	99380	99098	342	352	322	291	863.87	894.585	858.535	844.796
	GTACGT	*AGC	IX	99380	99132	0	3	7	4
	GTACGT	*TGA	IX	99380	99134	0	0	0	1
YIL123W	GTAAGT	CAG	IX	127662	128148	324	208	242	209	322.152	201.623	230.137	211.811
	*TGTAAG	CAG	IX	128066	128148	1	0	0	0
	*GGTTTT	CAG	IX	128059	128148	0	0	1	0
	*AGTTAT	CAG	IX	127665	128148	0	0	0	1
	*GTTGTG	*TAT	IX	129026	129044	1	0	0	0
YIL106W	GTATGT	CAG	IX	166432	166516	13	9	10	8	37.4838	43.6501	46.1452	42.1394
	*TTTGTA	CAG	IX	166429	166516	0	0	0	1
YIL069C	GTATGT	TAG	IX	232358	231957	0	0	0	0	608.199	618.05	656.094	619.358
	GTATGT	*TGA	IX	232358	231952	1	2	0	0
YIL052C	GTATGT	CAG	IX	257019	256555	152	186	184	163	1274.25	1196.14	1219.12	1137.31
	*GCATGA	CAG	IX	256798	256555	0	0	1	0
YIL018W	GTATGT	CAG	IX	316770	317169	1466	1393	1332	1195	2188.43	1856.05	2008.87	1865.42
	*AGTATG	CAG	IX	317015	317169	0	2	1	2
	*TATGAG	CAG	IX	317017	317169	0	0	0	1
	*GCTAAC	*GTT	IX	317397	317411	0	0	1	0
	*TGTATC	CAG	IX	317044	317169	0	0	1	0
YJL225C	GTATGT	CAG	X	4964	4584	2	7	10	10	7.6484	12.9959	15.0107	14.3495
	GTATGT	*AGT	X	4964	4672	1	0	4	4
	*CTAATG	*CAT	X	2088	1999	0	1	0	1
	GTATGT	*AGC	X	4964	4559	0	0	1	0
	GTATGT	*AGA	X	4964	4530	0	0	1	0
	*ATGGTA	*TCA	X	2373	2171	0	0	0	1
	*CTAATG	*CAT	X	2052	1927	0	0	1	0
	*AGTACC	*AAG	X	1780	1750	0	0	0	1
	*AAAGTA	*CGA	X	2034	1943	0	0	0	1
YJL205C	GTATGT	CAG	X	50406	50271	0	0	0	0	46.3104	40.8659	36.7981	44.1065
	GTATGT	*AGA	X	50406	50323	1	0	1	0
	*GTACGC	CAG	X	50430	50271	0	0	1	0
YJL191W	GTACGT	TAG	X	73796	74203	8	12	12	13	269.639	329.12	388.333	367.147
	*GGTTGT	TAG	X	74112	74203	1	2	4	0
	*AGTCGG	*CTG	X	74415	74428	0	0	1	0
YJL177W	GTATGT	CAG	X	91093	91409	330	345	410	343	895.586	877.503	817.939	824.742
	GTATGT	*AAG	X	91093	91415	1	0	0	0
	*GGTTTG	CAG	X	91060	91409	0	1	0	0
	*GAAGTA	CAG	X	91090	91409	0	0	1	1
	*CGAATC	*GAA	X	91517	91562	1	0	0	0
YJL136C	GTACGT	TAG	X	157240	156788	578	623	614	564	1734.56	1516.82	1508.26	1626.23
	GTACGT	*AGA	X	157240	156767	0	0	0	1
YJL130C	GTATGT	TAG	X	172743	172431	719	775	799	733	131.65	137.04	139.908	146.004
	GTATGT	*AGC	X	172743	172410	1	3	0	2
	GTATGT	*CGA	X	172743	172437	0	1	0	0
YJL001W	GTATGT	TAG	X	435221	435336	12	12	15	20	181.285	200.138	202.263	194.714
	GTATGT	*TAG	X	435221	435309	0	4	1	2
	GTATGT	*TAA	X	435221	435320	0	1	0	0
	GTATGT	*AGG	X	435221	435310	0	0	0	1
	GTATGT	*ATG	X	435221	435340	0	1	0	0
YJR021C	GTTCGT	TAG	X	469250	469178	256	143	143	142	54.1656	117.568	128.498	124.113
	*GCAGGT	TAG	X	469392	469178	2	0	4	3
YJR145C	GTATGT	CAG	X	703039	702791	0	0	0	0	1785.5	1534.88	1640.09	1597.18
	*GTATGC	*AGA	X	702639	702574	0	0	0	1
YKL190W	GTATGT	CAG	XI	83004	83079	789	771	597	778	255.04	269.093	227.817	257.781
	GTATGT	*GAG	XI	83004	83088	1	1	0	0
	GTATGT	*TAG	XI	83004	83086	0	0	2	2
YKL186C	GTACGT	CAG	XI	93465	93319	34	49	40	56	79.751	89.3581	86.5497	102.478
	GTACGT	*AGA	XI	93465	93309	3	3	5	6
	GTACGT	*AGT	XI	93465	93373	2	6	7	5
	GTACGT	*AGG	XI	93465	93341	0	1	0	0
YKL180W	GTATGT	CAG	XI	109583	109888	1	0	1	2	1404.81	1411.53	1387.95	1317.26
	GTATGT	*AAG	XI	109583	109895	1	0	0	0
	*AATATT	CAG	XI	109593	109888	0	1	0	0
	*TATATG	CAG	XI	109598	109888	0	0	1	1
	*GAAGTA	CAG	XI	109580	109888	1	0	0	0
	*GGTTTG	CAG	XI	109550	109888	0	0	0	1
	*CACATT	*TTG	XI	110012	110027	1	0	0	0
YKL157W	GTATGT	CAG	XI	155277	155659	932	994	1078	956	107.344	110.749	111.819	106.501
	GTATGT	*AAG	XI	155277	155641	6	4	8	11
	GTATGT	*AAG	XI	155277	155634	0	3	0	0
	GTATGT	*CAG	XI	155277	157453	0	0	0	1
	*GGTATT	CAG	XI	155096	155659	0	0	0	1
	GTATGT	*TAC	XI	155277	155627	0	0	0	2
YKL156W	GTATGT	CAG	XI	158622	158971	11	20	7	15	755.911	974.531	997.976	997.004
	*GGTTGC	CAG	XI	158774	158971	1	0	0	0
	GTATGT	*TAG	XI	158622	158978	0	1	1	1
	*CGTATG	CAG	XI	158809	158971	0	0	1	0
YKL150W	GTACGT	CAG	XI	166405	166492	19	35	47	36	167.986	158.228	134.297	156.576
	*AGTACT	*TAG	XI	166451	166521	2	2	1	0
YKL081W	GTATGT	TAG	XI	282740	283065	0	0	2	0	922.14	1087.28	1085.33	1032.71
	*GACTCC	*TAC	XI	283457	283502	1	0	0	0
	*TTTTAT	*TCG	XI	282733	282799	0	1	1	0
	*ACAAAG	*TGT	XI	284005	284053	0	0	0	1
YKL006W	GTATGT	TAG	XI	431678	432075	11	8	9	10	1021.16	868.903	917.468	873.044
	*GAAGGT	*TTA	XI	431674	432072	0	1	1	0
	GTATGT	*GTT	XI	431678	432078	0	0	0	1
	GTATGT	*TAT	XI	431678	432057	0	1	0	0
	*GAAGGT	TAG	XI	431674	432075	0	0	0	1
	GTATGT	*TTT	XI	431678	432079	0	1	0	0
	*AGAAGG	TAG	XI	431673	432075	0	1	0	0
YKL002W	GTATGT	TAG	XI	437481	437548	1933	2080	2115	1819	343.588	340.715	338.913	317.633
	GTATGT	*AAG	XI	437481	437568	0	2	0	2
	GTATGT	*GAG	XI	437481	437541	0	0	1	0
	GTATGT	*AAG	XI	437481	437556	0	1	0	1
YKR004C	GTATGT	TAG	XI	447448	447352	26	25	21	24	10.0493	20.9568	20.0913	21.8227
	*GTATGC	*AGA	XI	446880	446806	0	0	1	0
YKR057W	GTATGT	CAG	XI	551323	551644	0	1	3	1	1564.41	1587.87	1751.08	1748.36
	GTATGT	*CAG	XI	551323	551685	0	3	1	1
	GTATGT	*GTC	XI	551323	551647	0	2	0	0
YKR094C	GTATGT	CAG	XI	618379	618019	844	922	1123	998	1673.31	1552.54	1677.54	1646.6
	*GTTTGT	CAG	XI	618163	618019	1	2	4	0
YKR095W-A	GTAAGT	TAG	XI	625544	625618	321	264	356	248	156.853	129.379	154.759	121.078
	GTAAGT	*AAG	XI	625544	625628	0	1	0	1
YLL067C	GCATGT	CAG	XII	4009	3918	35	50	52	45	1.8636	4.6918	5.1462	4.865
	*CACTGA	*ACC	XII	2089	2084	2	0	1	0
	*ATGCTA	*AGT	XII	1775	1745	0	1	0	0
	*CACTGC	*ACC	XII	2017	1952	0	0	0	1
	*GCATCA	*TGC	XII	844	805	1	0	0	0
	*CACTGA	*ACC	XII	1981	1796	0	0	1	0
	*ATGGTA	*TCA	XII	2219	2149	0	0	0	1
	*CACTGA	*ACC	XII	1837	1796	1	0	0	0
	*AGTGCT	*ACT	XII	1920	1820	0	0	1	0
	*CCGACT	*CAT	XII	1934	1869	0	0	0	1
	*CACTGC	*ACC	XII	2161	2084	0	0	1	0
	*ACTAGT	*CAC	XII	2031	2022	0	0	1	0
	*ACTAGT	*CAC	XII	2139	1878	0	0	1	0
	*CAGCAC	*TCA	XII	2071	2041	0	0	1	0
YLL066C	GCATGT	CAG	XII	9544	9453	0	0	0	0	0.62995	1.1026	1.58	1.6377
	*CACTGA	*ACC	XII	7624	7619	2	0	1	0
	*GCTACT	*TGC	XII	7668	7566	0	1	0	0
	*CACTGC	*ACC	XII	7552	7451	0	0	0	1
	*GCATCA	*TGC	XII	6487	6448	1	0	0	0
	*CACTGA	*ACC	XII	7516	7403	0	0	1	0
	*ATGGTA	*TCA	XII	7754	7684	0	0	0	1
	*TCCAAC	*ACT	XII	7428	7346	1	0	0	0
	*CACTGC	*ACC	XII	7696	7619	0	0	1	0
	*CACTGC	*ACC	XII	7552	7415	0	0	0	1
	*ACTAGT	*CAC	XII	7566	7557	0	0	1	0
	*CAGCAC	*TCA	XII	7606	7576	0	0	1	0
	*ACTGCC	*ACT	XII	7695	7592	0	0	1	0
YLR048W	GTATGT	TAG	XII	242323	242681	62	57	37	54	1147.72	1076.88	1164.99	987.211
	GTATGT	*GTC	XII	242323	242684	5	6	3	2
	*CAAGTA	TAG	XII	242320	242681	1	0	0	0
	GTATGT	*CAG	XII	242323	242827	0	1	0	2
	GTATGT	*CAG	XII	242323	243163	0	0	1	0
	GTATGT	*AAG	XII	242323	242691	0	2	0	0
YLR061W	GTATGA	TAG	XII	263207	263595	0	0	1	0	1772.69	1467.23	1868.84	1745.36
	*TGTACG	TAG	XII	263277	263595	1	5	5	8
	*TGTACG	TAG	XII	263328	263595	0	4	2	1
	*AACTGA	*GAC	XII	263649	263670	0	0	1	0
YLR093C	GTATGT	TAG	XII	327395	327262	16	26	23	27	86.6156	94.8999	91.1994	89.7674
	GTATGT	*AGT	XII	327395	327257	0	2	1	1
YLR185W	GTATGT	TAG	XII	522672	523030	4	4	3	1	1568.18	1308.73	1503.55	1380.82
	*TGTATG	TAG	XII	522892	523030	0	0	1	0
	GTATGT	*CAA	XII	522672	522997	0	0	0	1
	GTATGT	*AAG	XII	522672	522748	0	0	1	0
	GTATGT	*GAG	XII	522672	522727	0	0	0	1
YLR287C-A	GTACGT	TAG	XII	713152	712730	13	14	15	14	1563.47	1767.79	1736.16	1684.2
	*GTAATT	TAG	XII	712936	712730	0	0	0	1
YLR306W	GTACGT	TAG	XII	744156	744289	289	452	264	322	65.4877	99.545	66.683	78.2238
	GTACGT	*GAG	XII	744156	744241	0	1	0	4
	GTACGT	*TGG	XII	744156	744233	0	1	1	0
YLR316C	GTATGT	TAG	XII	766124	766076	3	4	1	3	31.6857	62.2855	61.2658	65.626
	*GTAATA	TAG	XII	766132	766076	0	0	0	1
YLR316C	GTATGT	CAG	XII	766244	766184	6	16	13	18	32.4273	64.7536	63.1781	68.2646
	GTATGT	*AGG	XII	766244	766075	0	1	0	0
	GTATGT	*AGT	XII	766244	766188	0	0	0	1
YLR329W	GTATGT	AAG	XII	786616	786712	2	13	10	16	3.1058	8.2206	8.1148	9.5358
	GTATGT	*AAG	XII	786616	786707	0	1	0	1
	GTATGT	*TAG	XII	786616	786683	0	0	1	0
YLR344W	GTATGT	TAG	XII	819331	819777	14	18	24	20	952.871	995.737	1012.9	975.529
	*CGTATC	TAG	XII	819599	819777	0	1	0	0
YLR367W	GTATGT	TAG	XII	855877	856433	130	137	184	116	182.295	181.093	220.384	185.623
	GTATGT	*GTA	XII	855877	856436	0	1	1	0
YLR367W	GTATGT	TAG	XII	856574	857056	26	16	23	5	152.719	159.108	191.482	165.534
	*AGTAAG	TAG	XII	856987	857056	16	10	10	11
	*AGCATG	TAG	XII	856568	857056	1	1	2	0
YLR388W	GTATGT	CAG	XII	898158	898645	473	542	654	609	1580.96	1558.62	1569.2	1564.02
	*GGTATA	CAG	XII	898548	898645	0	1	2	0
YLR406C	GTATGT	TAG	XII	931692	931351	296	329	245	285	493.988	564.842	574.735	535.563
	GTATGT	*AGT	XII	931692	931336	0	1	1	2
	GTATGT	*AGA	XII	931692	931377	0	1	0	0
	GTATGT	*AGA	XII	931692	931326	0	0	0	1
YLR426W	GTATGT	TAG	XII	987139	987209	689	792	814	774	91.9646	110.139	112.878	112.008
	GTATGT	*AAG	XII	987139	987218	1	1	0	1
	GTATGT	*TAG	XII	987139	987346	0	5	7	5
	GTATGT	*AAG	XII	987139	987336	0	0	1	1
	*GGATTC	*CAG	XII	987898	987996	0	0	0	1
YLR448W	GTATGT	TAG	XII	1028865	1029248	0	0	0	1	899.043	849.552	842.298	846.429
	*CGTTGA	*AAC	XII	1029524	1029539	0	1	0	0
YLR464W	GTATGT	TAG	XII	1067083	1067361	300	346	344	366	44.2006	45.7622	44.6567	50.0604
	GTATGT	*AAG	XII	1067083	1067301	1	0	4	4
	GTATGT	*CAG	XII	1067083	1067414	0	0	1	0
	GTATGT	*AAG	XII	1067083	1067443	0	0	1	0
YML133C	GCATGT	CAG	XIII	3885	3794	0	0	0	0	0.32231	0.39094	0.73248	0.90834
	*CACTGA	*ACC	XIII	1965	1960	2	0	1	0
	*TACCAC	*ACC	XIII	2004	1900	0	0	1	0
	*CACTGC	*ACC	XIII	2001	1792	0	0	0	1
	*GCATCA	*TGC	XIII	828	789	1	0	0	0
	*CACTGA	*ACC	XIII	1857	1744	0	0	1	0
	*CACTGC	*ACC	XIII	1893	1756	0	0	0	1
	*TCCAAC	*ACT	XIII	1769	1687	1	0	0	0
	*TACCAA	*AGC	XIII	2076	2035	0	0	0	1
	*CACTGC	*ACC	XIII	2037	1960	0	0	1	0
	*ACTAGT	*CAC	XIII	2015	1898	0	0	1	0
	*CAGCAC	*TCA	XIII	1947	1917	0	0	1	0
	*TACCAC	*TAC	XIII	1968	1904	0	0	1	0
YML124C	GTATGT	CAG	XIII	23654	23364	0	0	0	0	141.81	137.272	144.647	133.571
	*GTATGC	CAG	XIII	23650	23364	0	1	0	0
YML094W	GTATGT	TAG	XIII	82291	82373	21	22	27	31	71.2242	82.4601	78.5079	79.1674
	GTATGT	*AAG	XIII	82291	82351	0	0	0	1
YML073C	GTATGT	TAG	XIII	124152	123745	96	27	25	17	1431.1	1341.54	1279.36	1348.9
	GTATGT	*AGA	XIII	124152	123389	0	1	0	0
YML056C	GTATGT	CAG	XIII	163711	163311	30	31	37	29	266.326	386.869	440.713	404.483
	GTATGT	*AAA	XIII	163711	163410	0	1	1	0
	GTATGT	*AGA	XIII	163711	163554	0	0	0	1
	GTATGT	*ATA	XIII	163711	163408	0	0	0	1
YML034W	GTGAGT	TAG	XIII	211445	211570	10	11	13	22	29.8734	28.4273	31.4584	34.681
	*GGCAAG	TAG	XIII	211440	211570	8	12	12	13
	*TGGAGG	TAG	XIII	211436	211570	0	0	0	1
YML026C	GTATGT	CAG	XIII	223776	223383	14	15	9	9	1347.18	1414.01	1517.5	1393.8
	GTATGT	*AGA	XIII	223776	223236	0	1	0	0
	GTATGT	*TTT	XIII	223776	223380	0	0	1	1
	*ACGGTA	CAG	XIII	223779	223383	0	1	0	0
	GTATGT	*AGA	XIII	223776	223239	0	0	0	1
YMR033W	GTACGT	CAG	XIII	337817	337902	11	24	24	16	34.9695	45.5207	45.2512	47.0442
	GTACGT	*CAG	XIII	337817	337916	0	0	0	1
YMR079W	GTATGT	TAG	XIII	424997	425152	27	27	28	24	125.064	140.809	139.226	135.134
	GTATGT	*AAG	XIII	424997	425123	1	2	2	5
	GTATGT	*TAT	XIII	424997	425135	0	1	0	0
YMR116C	GTATGT	CAG	XIII	500145	499880	65	80	92	88	1890.21	1612.81	1706.73	1662.14
	GTATGT	*TGA	XIII	500145	499883	0	0	1	0
YMR125W	GTATGT	TAG	XIII	517563	517884	1079	1139	1226	970	82.186	85.8927	87.1561	83.4307
	*GGCAAG	TAG	XIII	517727	517884	0	0	1	0
	*AGGAGG	TAG	XIII	517558	517884	0	0	0	1
YMR133W	GTATGT	AAG	XIII	537448	537563	22	25	23	24	10.6993	16.0913	13.7689	15.0307
	GTATGT	*TTG	XIII	537448	537540	0	0	1	0
YMR142C	GTATGT	TAG	XIII	551197	550803	1	1	2	2	1702.73	1632.58	1603.97	1547.99
	*TTAAGG	*AGC	XIII	550561	550223	1	0	0	0
	*GTTGAA	*ATC	XIII	551193	550798	0	0	0	1
	GTATGT	*AGA	XIII	551197	550267	1	0	0	0
	GTATGT	*AGA	XIII	551197	551124	0	0	0	1
YMR143W	GTATGT	TAG	XIII	551951	552494	99	117	163	108	1103.32	1092.77	1128.52	1068.84
	*GTTTGA	*GGT	XIII	552550	552562	1	0	0	0
	GTATGT	*AAG	XIII	551951	552506	0	1	1	0
	*CCAAAG	*TTC	XIII	552846	552884	0	0	1	0
	GTATGT	*CAT	XIII	551951	552483	0	4	1	2
	*AGCCAG	TAG	XIII	552299	552494	0	0	1	0
YMR194W	GTATGT	TAG	XIII	651160	651622	439	275	400	242	552.556	508.411	510.721	505.569
	*TTTGTC	*AAC	XIII	651753	651795	1	0	0	0
YMR201C	GTATGT	CAG	XIII	667011	666935	9	11	11	10	18.2102	29.0523	30.806	30.1389
	GTATGT	*AGC	XIII	667011	666942	1	1	0	1
	GTATGT	*AGA	XIII	667011	666909	0	1	1	0
	GTATGT	*AGG	XIII	667011	666923	1	1	3	0
	GTATGT	*AGC	XIII	667011	666806	0	0	0	1
	GTATGT	*AGA	XIII	667011	666947	1	0	0	0
	GTATGT	*AGC	XIII	667011	666786	0	1	0	0
YMR225C	GTATGT	CAG	XIII	721339	721200	1	13	5	14	47.9624	62.5848	64.8893	66.0131
	GTATGT	*AGA	XIII	721339	721115	0	0	1	1
YMR230W	GTATGT	TAG	XIII	732465	732874	39	42	50	26	781.824	782.027	827.914	834.106
	GTATGT	*ACG	XIII	732465	732857	1	4	0	1
	GTATGT	*AAG	XIII	732465	732843	0	1	2	1
	GTATGT	*AAG	XIII	732465	732910	0	0	1	0
	GTATGT	*CAT	XIII	732465	732848	0	3	0	2
	*CAAGGT	TAG	XIII	732461	732874	0	0	1	0
	GTATGT	*TAC	XIII	732465	732856	0	1	0	0
	GTATGT	*TTG	XIII	732465	732850	0	0	1	0
YNL302C	GTACGT	TAG	XIV	62918	62375	0	0	0	0	1909.14	1777.5	1893.05	1746.55
	GTACGT	*AGC	XIV	62918	62363	1	2	0	3
	GTACGT	*AGA	XIV	62918	62357	0	0	1	0
	GTACGT	*TGT	XIV	62918	62391	0	0	1	0
YNL301C	GTATGT	CAG	XIV	64445	64021	12	9	12	11	186.207	182.308	193.455	187.322
	*TGTATT	*TCG	XIV	64442	64017	0	0	1	0
	GTATGT	*TCG	XIV	64445	64017	0	0	1	0
YNL265C	GTATGT	TAG	XIV	145250	145153	241	238	274	274	60.8754	59.8952	56.6259	59.4515
	GTATGT	*AGA	XIV	145250	144850	0	1	1	0
	GTATGT	*AGC	XIV	145250	144857	0	0	0	1
	GTATGT	*AGG	XIV	145250	145114	0	1	0	0
YNL246W	GTATGT	CAG	XIV	185493	185587	185	216	234	218	93.4127	123.736	136.719	128.13
	GTATGT	*TAG	XIV	185493	185567	1	1	1	3
	GTATGT	*TAG	XIV	185493	185579	1	7	2	1
	GTATGT	*AAG	XIV	185493	185571	0	1	2	0
	GTATGT	*TGG	XIV	185493	185583	0	1	0	0
YNL162W	GTATGT	TAG	XIV	331328	331839	12	19	15	19	1199.05	1120.3	1061.85	1063.29
	*TGTATA	TAG	XIV	331454	331839	0	2	0	0
	*TGTGCA	TAG	XIV	331676	331839	0	2	1	0
	*AGGGCG	TAG	XIV	331474	331839	0	1	0	0
YNL147W	GTATGT	AAG	XIV	350960	351055	47	67	69	57	84.8687	97.3138	102.781	92.1452
	GTATGT	*CAG	XIV	350960	351062	1	1	4	2
	GTATGT	*TTG	XIV	350960	351048	0	1	0	0
YNL112W	GTATGT	CAG	XIV	414914	415915	5	0	0	3	173.959	186.146	197.461	194.346
	*GGTGGT	*GTG	XIV	416197	416218	1	0	0	0
YNL096C	GTATGT	TAG	XIV	444168	443831	76	98	52	93	450.962	485.996	461.608	460.322
	GTATGT	*ATT	XIV	444168	443828	0	1	0	1
	*GTTATA	TAG	XIV	444157	443831	0	0	1	0
	GTATGT	*AGT	XIV	444168	443784	0	1	0	0
YNL069C	GTACGT	TAG	XIV	494969	494528	171	192	235	199	1371.04	1326.02	1342.7	1248.68
	GTACGT	*AGA	XIV	494969	494325	0	0	1	0
	GTACGT	*ATT	XIV	494969	494532	0	0	0	1
YNL038W	GTATGT	CAG	XIV	557612	557685	4	3	5	7	27.9392	49.449	46.8666	49.8829
	GTATGT	*CAG	XIV	557612	557699	0	3	0	0
	*TGTACG	CAG	XIV	557575	557685	0	1	0	1
YNL012W	GTAAGT	TAG	XIV	609792	609875	89	105	81	84	7.7635	14.3249	13.8687	13.6497
	*AGTATG	*CAG	XIV	611502	611599	1	1	1	0
YNL004W	GTATGT	TAG	XIV	622947	623288	22	46	32	32	76.0421	128.401	124.676	122.12
	GTATGT	*TAG	XIV	622947	623302	0	0	0	1
YOL127W	GTATGT	TAG	XV	80361	80774	42	41	41	36	2611.44	2443.18	2101.88	2374.64
	*ACGAAG	*ACT	XV	81069	81097	1	0	0	0
	*CCTTGA	*AGG	XV	80871	80909	0	0	0	1
YOL121C	GTACGT	CAG	XV	92825	92443	25	32	42	20	1107.93	1052.65	1084.69	1004.78
	*GTAATG	CAG	XV	92516	92443	1	1	0	2
	GTACGT	*AGA	XV	92825	92425	0	0	1	0
YOL120C	GTATGT	TAG	XV	94285	93846	420	557	488	528	1780.99	1654.23	1626.39	1566.3
	*TGTTCA	*TCG	XV	94282	93842	2	3	3	4
	*GTTAGT	TAG	XV	94314	93846	0	1	1	0
	GTATGT	*TCG	XV	94285	93842	0	0	0	1
	*GTAAGT	TAG	XV	94190	93846	0	0	1	1
YOL048C	GTAAGT	TAG	XV	241019	240949	485	462	628	483	77.6152	68.0487	76.8205	73.0801
	*GTAAGT	TAG	XV	241166	240949	0	1	0	2
	GTAAGT	*GGG	XV	241019	240946	0	1	1	0
YOR096W	GTATGT	TAG	XV	505939	506339	15	13	15	18	1058.38	1080.86	1083.97	1006.87
	GTATGT	*AAG	XV	505939	505996	1	2	1	0
	GTATGT	*TAG	XV	505939	506031	0	0	1	1
	*CCAAGA	*GAC	XV	506450	506532	0	0	0	1
YOR122C	GTATGT	CAG	XV	552870	552669	0	0	0	0	762.716	712.863	739.669	680.631
	*AAGGTA	CAG	XV	552873	552669	0	0	0	1
YOR182C	GTACGT	TAG	XV	678786	678383	788	792	953	717	1900.8	1721.82	1865.45	1671.49
	*GTTACC	*ACG	XV	678240	678232	1	0	0	0
YOR234C	GTATGT	TAG	XV	779382	778863	166	176	202	173	688.794	648.352	682.025	628.249
	*GTATGA	TAG	XV	779248	778863	0	0	2	1
YOR293W	GTATGT	CAG	XV	867149	867585	124	89	98	94	1582.16	1637.72	1679.2	1716.99
	*GGTAAA	CAG	XV	867438	867585	1	0	0	0
	GTATGT	*CGG	XV	867149	867536	0	7	4	6
	GTATGT	*CAT	XV	867149	867550	0	1	0	0
	*CGTATG	CAG	XV	867396	867585	0	2	1	4
	*AAGGTA	CAG	XV	867146	867585	0	1	0	0
	GTATGT	*CAA	XV	867149	867527	0	0	1	0
	*CAAGGT	*ATA	XV	867145	867582	0	0	0	1
	GTATGT	*GAG	XV	867149	867538	0	1	1	0
	*GGTAGT	CAG	XV	867229	867585	0	0	1	0
	*AGTAGC	CAG	XV	867223	867585	0	0	1	0
	*CAAGGT	CAG	XV	867145	867585	0	0	1	0
YOR312C	GTATGT	CAG	XV	901185	900767	0	0	0	0	1362.45	1286.37	1325.94	1273.31
	*GAATGA	CAG	XV	901112	900767	0	1	0	0
YPL249C-A	GTATGT	TAG	XVI	76218	75988	26	28	24	19	2248.46	1896.11	1954.22	1888.55
	*GGATGA	TAG	XVI	76138	75988	0	1	0	0
YPL218W	GTATGT	CAG	XVI	138725	138863	577	335	467	350	420.633	368.681	376.099	373.185
	GTATGT	*CAG	XVI	138725	138867	0	0	1	3
YPL198W	GTATGT	TAG	XVI	173665	174071	7	4	2	8	55.95	96.8943	93.5824	101.305
	GTATGT	*AAG	XVI	173665	174106	1	0	0	0
	*AGAAAG	TAG	XVI	173966	174071	0	0	1	0
YPL175W	GTATGT	TAG	XVI	218646	218745	89	92	105	100	25.0167	47.0905	43.9254	45.0754
	*AGCATG	TAG	XVI	218661	218745	0	1	0	1
	GTATGT	*AAG	XVI	218646	218720	0	0	1	1
	GTATGT	*TTG	XVI	218646	218723	0	0	0	1
	GTATGT	*GAG	XVI	218646	218725	0	1	0	0
YPL143W	GTATGT	TAG	XVI	282140	282664	114	194	179	157	1928.33	1833.2	1669.02	1646.73
	*GATGTA	TAG	XVI	282137	282664	2	0	0	0
	*AGTATA	TAG	XVI	282359	282664	0	0	0	1
YPL129W	GTATGT	CAG	XVI	305306	305410	1	5	0	2	93.4151	112.59	104.993	106.58
	GTATGT	*CAT	XVI	305306	305396	0	0	0	1
	GTATGT	*CAG	XVI	305306	305414	0	0	0	1
YPL109C	GTTCGT	CAG	XVI	345590	345446	0	0	0	0	7.4087	9.7172	8.646	8.9609
	*GTATGG	CAG	XVI	345708	345446	2	0	0	0
YPL090C	GTATGA	TAG	XVI	378381	377995	1366	1400	1569	1333	853.088	738.808	765.849	720.874
	*GTTGAC	*TGG	XVI	377766	377466	1	0	0	0
YPL081W	GTACGT	CAG	XVI	404954	405454	20	18	14	11	136.373	195.47	192.331	181.609
	GTACGT	*AAG	XVI	404954	405464	0	1	0	0
YPL079W	GTATGT	CAG	XVI	406644	407064	6	4	6	10	1661.41	1583.28	1682.77	1636.3
	GTATGT	*AAG	XVI	406644	407016	0	4	0	4
	*TGTGTG	CAG	XVI	406951	407064	0	0	4	2
	*TGTATG	CAG	XVI	406722	407064	0	2	3	0
YPL075W	GTATGA	TAG	XVI	412259	413009	157	138	222	158	55.3362	61.6947	59.3587	54.8396
	*GGTATG	*CAG	XVI	412253	412992	1	1	0	1
	*CGTAAT	*CAG	XVI	412885	412992	0	2	2	0
	*GGTATG	*CAG	XVI	412309	412992	0	1	0	1
YPL031C	GTATGT	CAG	XVI	493013	492919	40	90	26	50	80.8966	84.8752	72.499	82.3912
	GTATGT	*AGA	XVI	493013	492947	0	3	0	0
	GTATGT	*GAA	XVI	493013	492946	0	0	0	1
YPR028W	GTATGT	CAG	XVI	623575	623707	0	0	0	0	346.458	352.162	337.775	320.466
	GTATGT	*TAG	XVI	623575	623724	0	0	1	0
YPR043W	GTATGA	CAG	XVI	654165	654567	55	34	37	26	3436.12	3008.66	3034.94	3215.33
	*ATTGTT	*GAC	XVI	654678	654732	1	0	0	0
	GTATGA	*AAG	XVI	654165	654576	0	0	1	1
	*CCGTCA	*GAC	XVI	654702	654753	0	0	0	2
	*TCTGTG	*TTC	XVI	654687	654738	0	0	1	0
	*TATAAT	CAG	XVI	654472	654567	0	0	1	0
YPR063C	GTATGT	CAG	XVI	678271	678193	46	29	30	26	236.404	254.826	243.054	240.606
	*GTTTTT	*ACA	XVI	678267	678188	0	1	0	0
	GTATGT	*AGG	XVI	678271	678166	0	0	0	1
	GTATGT	*AGT	XVI	678271	677917	0	1	0	0
YPR098C	GTATGT	CAG	XVI	729474	729386	164	164	160	147	78.9426	79.2867	74.7724	77.4554
	GTATGT	*AGA	XVI	729474	729320	0	1	0	0
	GTATGT	*AGC	XVI	729474	729353	0	2	3	2
YPR132W	GTATGT	CAG	XVI	795026	795390	119	130	170	114	1589.7	1503.34	1475.69	1401.76
	*GGTCGT	*AAG	XVI	795694	795756	1	0	0	0
	GTATGT	*AAG	XVI	795026	795373	0	1	0	2
	*AGTAAG	CAG	XVI	795130	795390	2	0	0	0
	*AGTAAG	*AAG	XVI	795130	795373	0	1	0	0
	GTATGT	*AGG	XVI	795026	795662	0	0	0	1
	*ACAAGT	*AAA	XVI	795022	795387	2	0	0	0
YPR170W-B	GTATGT	TAG	XVI	883384	883482	11	8	27	20	357.777	336.54	364.945	340.106
	GTATGT	*TTG	XVI	883384	883475	1	0	0	0
	GTATGT	*TAT	XVI	883384	883473	0	0	2	0
YPR187W	GTATGT	CAG	XVI	911273	911348	1347	964	1003	789	474.219	404.064	400.63	367.541
	GTATGT	*TAG	XVI	911273	911389	0	0	1	0
YPR202W	GTACGT	TAG	XVI	943047	943194	4	16	17	11	2.1192	8.1679	6.4919	7.8995
	GTACGT	*CAG	XVI	943047	943257	5	11	6	15
	GTACGT	*AAG	XVI	943047	943268	0	1	0	0
	GTACGT	*TAG	XVI	943047	943237	0	1	0	0
